# Supplementary material for: Ridge-assisted micro positioning of cells in a channel
Source: Sci Adv. 2026 Jul 17;12(29):eaec9227. doi: 10.1126/sciadv.aec9227 (PMC13378550; doi:10.1126/sciadv.aec9227)
Supplement: Supplementary file 2 — Movies S1 to S8 [file sciadv.aec9227_movies_s1_to_s8.zip]

Archive with 8 entries (8 files):
- sciadv.aec9227_movie_s1.avi
- sciadv.aec9227_movie_s2.avi
- sciadv.aec9227_movie_s3.avi
- sciadv.aec9227_movie_s4.avi
- sciadv.aec9227_movie_s5.avi
- sciadv.aec9227_movie_s6.avi
- sciadv.aec9227_movie_s7.avi
- sciadv.aec9227_movie_s8.avi
